# Supplementary material for: Erb-b2 Receptor Tyrosine Kinase 2 (ERBB2) Promotes ATG12-Dependent Autophagy Contributing to Treatment Resistance of Breast Cancer Cells
Source: Cancers (Basel). 2021 Mar 2;13(5):1038. doi: 10.3390/cancers13051038 (PMC7958130; doi:10.3390/cancers13051038)
Supplement: Supplementary file 1 [file cancers-13-01038-s001.zip]

Archive with 3 entries (2 files):
- supplementary material/
- supplementary material/cancers-1121649-final-suppl.docx
- supplementary material/File S1. Uncropped Western blots.pdf
